# Supplementary material for: Differential age-related transcriptomic analysis of ovarian granulosa cells in Kazakh horses
Source: Front Endocrinol (Lausanne). 2024 Jan 30;15:1346260. doi: 10.3389/fendo.2024.1346260 (PMC10863452; doi:10.3389/fendo.2024.1346260)
Supplement: Supplementary file 1 [file DataSheet_1.zip]

Archive with 8 entries (8 files):
- Supplementary Material 20240122/Figure S1 PPI A-group-vs-D-group.pdf
- Supplementary Material 20240122/Figure S2 PPI B-group-vs-D-group.pdf
- Supplementary Material 20240122/Figure S3 PPI C-group-vs-D-group.pdf
- Supplementary Material 20240122/Figure S4 Information on differentially expressed miRNA primers.pdf
- Supplementary Material 20240122/Figure S5 ceRNA network diagram.pdf
- Supplementary Material 20240122/Table S1 Information on differentially expressed mRNA primers.docx
- Supplementary Material 20240122/Table S2. Comparison of statistics information of the reference genomes.xlsx
- Supplementary Material 20240122/Table S3 mRNA, lncRNA, circRNA, and miRNA targeting relationship statistics.docx
