# Supplementary material for: Differential age-related transcriptomic analysis of ovarian granulosa cells in Kazakh horses
Source: Front Endocrinol (Lausanne). 2024 Jan 30;15:1346260. doi: 10.3389/fendo.2024.1346260 (PMC10863452; doi:10.3389/fendo.2024.1346260)
Supplement: Supplementary file 1 [file DataSheet_1.zip › Supplementary Material 20240122/Table S2. Comparison of statistics information of the reference genomes.xlsx]

## Sheet: Sheet1
Table S2. Comparison of statistics information of the reference genomes.
Sample	Total	Unmapped(%)	Unique_Mapped(%)	Multiple_Mapped(%)	Total_Mapped(%)
A-1	87379238	32325758 (36.99%)	41917799 (47.97%)	13135681 (15.03%)	55053480 (63.01%)
A-2	83533818	21078635 (25.23%)	44061472 (52.75%)	18393711 (22.02%)	62455183 (74.77%)
A-3	89075630	40495230 (45.46%)	33241585 (37.32%)	15338815 (17.22%)	48580400 (54.54%)
A-4	76351580	9897841 (12.96%)	55510010 (72.70%)	10943729 (14.33%)	66453739 (87.04%)
A-5	90436288	10431462 (11.53%)	65469532 (72.39%)	14535294 (16.07%)	80004826 (88.47%)
B-1	74438704	13479540 (18.11%)	37571781 (50.47%)	23387383 (31.42%)	60959164 (81.89%)
B-2	56000990	18017786 (32.17%)	23755260 (42.42%)	14227944 (25.41%)	37983204 (67.83%)
B-3	86996684	32185823 (37.00%)	41372069 (47.56%)	13438792 (15.45%)	54810861 (63.00%)
B-4	58847678	28305307 (48.10%)	22116264 (37.58%)	8426107 (14.32%)	30542371 (51.90%)
B-5	99989904	30957623 (30.96%)	50832271 (50.84%)	18200010 (18.20%)	69032281 (69.04%)
C-1	72298902	6043052 (8.36%)	41090046 (56.83%)	25165804 (34.81%)	66255850 (91.64%)
C-2	63439494	31255072 (49.27%)	26108991 (41.16%)	6075431 (9.58%)	32184422 (50.73%)
C-3	55238674	23557158 (42.65%)	22561995 (40.84%)	9119521 (16.51%)	31681516 (57.35%)
C-4	72033904	16437686 (22.82%)	44884099 (62.31%)	10712119 (14.87%)	55596218 (77.18%)
C-5	53071774	21145553 (39.84%)	21695095 (40.88%)	10231126 (19.28%)	31926221 (60.16%)
D-1	51377768	21793466 (42.42%)	21025405 (40.92%)	8558897 (16.66%)	29584302 (57.58%)
D-2	78565916	10797252 (13.74%)	44773050 (56.99%)	22995614 (29.27%)	67768664 (86.26%)
D-3	78143210	5613332 (7.18%)	63788625 (81.63%)	8741253 (11.19%)	72529878 (92.82%)
D-4	70040128	7501627 (10.71%)	40633481 (58.01%)	21905020 (31.27%)	62538501 (89.29%)
D-5	72601994	27948376 (38.50%)	32285677 (44.47%)	12367941 (17.04%)	44653618 (61.50%)
